# Supplementary material for: Legacy effects of fumigation on soil bacterial and fungal communities and their response to metam sodium application
Source: Environ Microbiome. 2022 Dec 3;17:59. doi: 10.1186/s40793-022-00454-w (PMC9719244; doi:10.1186/s40793-022-00454-w)
Supplement: Supplementary file 2 — Additional file 2. Table S1. Soil bacterial network comparison between fumigated soils and non-fumigated soils. [file 40793_2022_454_MOESM2_ESM.xlsx]

## Sheet: Sheet1
Supplemental Table S1. Soil bacterial network comparison between fumigated soils and non-fumigated soils
	Network property measures	Fumigated	Non-fumigated	absolute differences	P-value	Similarity between sets of the most central nodes	measures	Jaccard index	P(<=Jacc)	P(>=Jacc)
Global network properties	Number of components	0.787	0.981	0.194	0.001998		degree	0.167	0.001989	0.999263
	Clustering coefficient	0.132	0.123	0.009	0.812188		betweenness	0.149	0.003814	0.998787
	Moduarity	0.709	0.635	0.074	0.025974		closeness	0.043	2e-06	1
	Positive edge percentage	69.461	56.475	12.986	0.010989		eigenvector	0.364	0.735348	0.364124
	Edge density	0.021	0.023	0.001	0.3996		Hub taxa	0	0.666667	1
	Natural connectivity	0.009	0.008	0.002	0.004995		Jaccard index : 0=Completely different sets of most central nodes; 1=Identifcal sets of most central nodes
	Vertex connectivity	1	1	0	1
	Edge connectivity	1	1	0	1
	Average dissimilarity	0.994	0.993	0	0.558442
	Average path length	4.394	3.391	1.002	0.005994
Whole Network	Number of components	27	4	23	0.001998	Similarity between clusterings	ARI	P-value
	Clustering coefficient	0.13	0.123	0.007	0.852148		0.022	0.022
	Moduarity	0.727	0.635	0.092	0.013986		ARI ranges from -1 to 1. ARI=1: Perfect agreement between clusterings; ARI=0: Two different clusterings. Two-tailed test with null hypothesis ARI=0
	Positive edge percentage	69.714	56.475	13.239	0.00999
	Edge density	0.014	0.022	0.008	0.001998
	Natural connectivity	0.007	0.007	0	0.001998
Ten genera with the highest centrality in decreasing order (normalized)
	Genera	Fumigated	Non-fumigated	absolute differences	P-value
Degree	Tumebacillus	0.006	0.057	0.05	0.127897
	Paenibacillus	0	0.031	0.031	0.255795
	Skermanella	0.006	0.038	0.031	0.501751
	Arenimonas	0.006	0.038	0.031	0.501751
	o__Microtrichales	0	0.031	0.031	0.501751
	Paenisporosarcina	0	0.031	0.031	0.501751
	uncultured forest soil bacterium	0.006	0.038	0.031	0.589978
	Amaricoccus	0.006	0.038	0.031	0.561098
	Pedomicrobium	0.013	0.044	0.031	0.589978
	c__MB-A2-108	0.006	0.031	0.025	0.501751
Betweenness	f__Intrasporangiaceae	0.191	0.016	0.175	0.243177
	o__S085	0.14	0.013	0.127	0.135098
	c__JG30-KF-CM66	0.134	0.009	0.125	0.135098
	Haliangium	0.136	0.017	0.119	0.243177
	f__A0839	0.118	0.03	0.088	0.478472
	Tumebacillus	0	0.084	0.084	0.360262
	f__Saprospiraceae	0	0.08	0.08	0.478472
	f__BIrii41	0.073	0	0.073	0.360262
	Blastococcus	0.03	0.102	0.073	0.478472
	PAUC26f	0.091	0.018	0.072	0.478472
Closeness	Tumebacillus	0.009	0.434	0.425	0.009023
	uncultured forest soil bacterium	0.011	0.425	0.414	0.023203
	uncultured microorganism	0	0.406	0.406	0.009023
	o__Microtrichales	0	0.39	0.39	0.02197
	Paenisporosarcina	0	0.388	0.388	0.014437
	f__Saprospiraceae	0.019	0.406	0.387	0.013535
	f__Fimbriimonadaceae	0.014	0.393	0.379	0.009023
	c__TK10	0	0.379	0.379	0.023286
	f__WD2101 soil group	0	0.366	0.366	0.020896
	Paenibacillus	0	0.364	0.364	0.013535
Eigenvector	Gemmatimonas	1	0.121	0.879	0.570518
	uncultured forest soil bacterium	0.018	0.684	0.666	0.946476
	c__JG30-KF-CM66	0.618	0.001	0.617	0.157384
	f__Acetobacteraceae	0.668	0.066	0.601	0.570518
	Rhodanobacter	0.768	0.195	0.573	0.570518
	Romboutsia	0.007	0.575	0.569	0.157384
	Pseudolabrys	0.679	0.175	0.503	0.874357
	Candidatus Udaeobacter	0.676	0.203	0.473	0.354115
	Ilumatobacter	0.117	0.562	0.445	0.946476
	f__Xanthobacteraceae	0.703	0.291	0.413	0.946476
