# Supplementary material for: Legacy effects of fumigation on soil bacterial and fungal communities and their response to metam sodium application
Source: Environ Microbiome. 2022 Dec 3;17:59. doi: 10.1186/s40793-022-00454-w (PMC9719244; doi:10.1186/s40793-022-00454-w)
Supplement: Supplementary file 4 — Additional file 4. Table S2. Comparison of soil fungal networks constructed from fumigated soils and non-fumigated soils. [file 40793_2022_454_MOESM4_ESM.xlsx]

## Sheet: Sheet1
Supplemental Table S2. Soil fungal network comparison between fumigated soils and non-fumigated soils
	Network property measures	Fumigated	Non-fumigated	absolute differences	P-value	Similarity between sets of the most central nodes	measures	Jaccard index	P(<=Jacc)	P(>=Jacc)
Global network properties	Relative LCC size	0.456	0.913	0.456	0.484515		degree	0.167	0.001989	0.999263
	Clustering coefficient	0.116	0.156	0.04	0.626374		betweenness	0.056	8.1e-05	0.999991
	Moduarity	0.743	0.681	0.062	0.541459		closeness	0.227	0.041656	0.977899
	Positive edge percentage	55.696	56.938	1.242	0.904096		eigenvector	0.229	0.081178	0.957753
	Edge density	0.035	0.023	0.012	0.705295		Hub taxa	0	0.666667	1
	Natural connectivity	0.017	0.009	0.009	0.692308		Jaccard index : 0=Completely different sets of most central nodes; 1=Identifcal sets of most central nodes
	Vertex connectivity	1	1	0	1
	Edge connectivity	1	1	0	1
	Average dissimilarity	0.99	0.993	0.004	0.704296
	Average path length	4.29	3.644	0.646	0.575425
Whole Network	Number of components	54	14	40	0.532468	Similarity between clusterings	ARI	P-value
	Clustering coefficient	0.09	0.156	0.066	0.322677		-0.006	0.647
	Moduarity	0.827	0.681	0.146	0.297702		ARI ranges from -1 to 1. ARI=1: Perfect agreement between clusterings; ARI=0: Two different clusterings. Two-tailed test with null hypothesis ARI=0
	Positive edge percentage	57.009	56.938	0.072	0.994006
	Edge density	0.01	0.019	0.009	0.342657
	Natural connectivity	0.007	0.008	0	0.326673
Ten genera with the highest centrality in decreasing order (normalized)
	Genera	Fumigated	Non-fumigated	absolute differences	P-value
Degree	Talaromyces	0.014	0.074	0.061	0.577827
	Gibberella	0	0.054	0.054	0.280659
	Papiliotrema	0	0.047	0.047	0.577827
	Chaetomidium	0.02	0.054	0.034	0.577827
	Dokmaia	0	0.034	0.034	0.577827
	Ascochyta	0.007	0.041	0.034	0.779608
	Cystofilobasidium	0.007	0.041	0.034	0.577827
	Atractiella	0	0.034	0.034	0.577827
	Dendryphion	0.007	0.041	0.034	0.608094
	Typhula	0.034	0	0.034	0.608094
Betweenness	Talaromyces	0.012	0.198	0.186	0.328169
	Gibberella	0	0.131	0.131	0.328169
	Roussoella	0	0.106	0.106	0.344577
	Cordana	0	0.087	0.087	0.344577
	Plectosphaerella	0.018	0.102	0.084	0.344577
	Cystofilobasidium	0	0.077	0.077	0.344577
	Dendryphion	0	0.076	0.076	0.344577
	Idriella	0.105	0.029	0.076	0.344577
	Alternaria	0.113	0.041	0.072	0.344577
	Kernia	0.031	0.1	0.069	0.344577
Closeness	Gibberella	0	0.405	0.405	0.012683
	Papiliotrema	0	0.381	0.381	0.014966
	Roussoella	0.024	0.383	0.359	0.014966
	Microascus	0	0.354	0.354	0.01676
	Tilletia	0	0.35	0.35	0.014966
	Ustilago	0	0.349	0.349	0.016342
	k__Fungi	0.01	0.357	0.347	0.014966
	Plenodomus	0	0.346	0.346	0.014966
	Microdochium	0.01	0.353	0.343	0.017545
	Cordana	0.034	0.378	0.343	0.014966
Eigenvector	Talaromyces	0.013	1	0.987	0.417729
	Papiliotrema	0	0.826	0.826	0.898118
	Idriella	0.852	0.032	0.82	0.417729
	Verticillium	0.838	0.042	0.796	0.417729
	Myrmecridium	0.005	0.766	0.761	0.417729
	Plectosphaerella	0.692	0.019	0.673	0.417729
	Ophiosphaerella	0.002	0.497	0.496	0.937433
	Microdochium	0.018	0.507	0.489	0.982224
	Phialophora	0.477	0.038	0.439	0.417729
	Lectera	1	0.603	0.397	0.982224
